# Supplementary material for: Pu.1/Spi1 dosage controls the turnover and maintenance of microglia in zebrafish and mammals
Source: eLife. 2025 Jul 17;14:RP105788. doi: 10.7554/eLife.105788 (PMC12270482; doi:10.7554/eLife.105788)
Supplement: Figure 6—source data 1. [file elife-105788-fig6-data1.zip]

Archive with 1 entries (1 files):
- Figure 6-source data 1-1.tif
